# Supplementary material for: Visualizing Evolutionary Relationships of Multidomain Proteins: An Example from Receiver (REC) Domains of Sensor Histidine Kinases in the Candidatus Maribeggiatoa str. Orange Guaymas Draft Genome
Source: Front Microbiol. 2016 Nov 14;7:1780. doi: 10.3389/fmicb.2016.01780 (PMC5108060; doi:10.3389/fmicb.2016.01780)
Supplement: Supplementary file 3 [file DataSheet1.FASTA]

>ENBZZZZ4 [organism=EDN71014.1 (1491-1600) Beggiatoa sp. PS]
LIVDDDPRNTFALATILEDKNMEVIAGENGHEALELLEQHEDIAIVLMDIMMPEMDGYEAMRQIRAQKNRFRRQLPIIALTAKAMKGDKTKCIEAGANDYLSKPVDTDKL
>ENBZZZZ7 [organism=EDN71011.1 (1197-1304) Beggiatoa sp. PS]
LIVDDDARNTFALAIVLEEKQMEVIAGNNGFEALKLLDEHQDIAIVLMDIMMPEMDGYEAMRQIRARDGFRKLPIIALTAKAMKSDKAKCIEAGANDYLSKPVDTDKL
>ASJZZZZ7 [organism=WP_052491909.1 (1140-1247) Thioploca ingrica]
LIVDDDVRNVFALAATLEDKGMEIVVAHNGQEALPILETQTDISVILMDIMMPGMDGYETIRQIRSQVRFRKLPIIALTAKAMKGDKAKCIEAGASDYLAKPFDANKL
>ASOZZZZ2 [organism=WP_011189034.1 (1242-1354) Desulfotalea psychrophila LSv54]
LLVDDDMRNVFALSSVLEERGINIVVARDGIECLEKLKEQDHFDAVLMDIMMPRMDGYEAMQEIRKNIQHKKLPIIALTAKAMKGDRSKCIEAGASDYLAKPVDADKLISMLR
>ASJZZZZ9 [organism=WP_052491910.1 (1467-1574) Thioploca ingrica]
LIVDDDIRNVFALTATLEDKNMEIVAAHNGLQALQALENHPDVAVVLMDIMMPEMDGYEATRKIRAQIRFRKLPIIALTAKAMRDDKAKCIAAGANDYLSKPVDGERL
>ENBZZZ12 [organism=EDN68203.1 (626-733) Beggiatoa sp. PS (dup)]
LIVDDDVRNTYALATVLEDREMEVVVGNNGNQALELLEKHSDIAIVLMDVMMPKMDGYEAIHQIRAQPRYRHLPIIALTAKAMKGDKAKCIEAGANDYLSKPVDTEKL
>AT6ZZZZ2 [organism=WP_051328394.1 (1326-1433) Desulfatirhabdium butyrativorans DSM 18734]
LLVDDDMRNVYAITNILEEKGMRVVVGKNGKEGIERLKADPGIHLVLMDIMMPVMDGYEAMRRIRAMDVYKKLPIIALTAKAMKGDKALCIEAGANDYLAKPFDTDKL
>ASJZZZ12 [organism=WP_052491710.1 (1066-1173) Thioploca ingrica]
LLVDDDMRNVFALAADLEKEGIETLVAHDGHSAIQQLQAKPDIAMVLMDMMMPEIDGYNAIRQIRAQPQFRQLPIIALIAKAMKADRTKCLEAGANDYLAKPINTHNL
>ATKZZZZ2 [organism=WP_026899162.1 (1043-1150) Pedobacter oryzae DSM 19973]
LIVDDDMRNIFALSSALQDYNMQIEIANNGLEALQKLDENPDINLVLMDIMMPEMDGYEAMQEIRKQSRFAKLPLMALTAKAMKNDREKCIEAGANDYISKPVDINKL
>ResreYy3 [organism=BOGUAY 00153_2324 (339-454) K2]
LIVDDDVRNTFALATVLEDHDMEVVTGSDGKEGLAVLEQNDDVAIVLMDIMMPEMDGYEAIRKIREQPRYRHFPIIALTAKAMKGDKTKCIKAGANDYLAKPVDTDKLLSLMRVWL
>BgJZZZZZ [organism=BOGUAY 00286_0624 (133-269) J2]
EAKKMGAIGYLIKPVSVDEKEMEVLVADNGKEALKKLEKEPNIDIVLMDIMMPEMDGYKAIQEIRTQPRFRQLPIIALTAKAMKGDKAKCIEAGANDYLAKPMDTDKLFSLMRVWL
>ResreY11 [organism=BOGUAY 01204_2878 (403-518) M2]
LIVDDDMRNSFALTTVLEGKEMVVTVAETGTEALQKLEQHKDVAIILMDIMMPEMDGYEAILKIKEQPQYQKLPIIALTAKAMKGDKTKCLEAGASDYLAKPVDTEKLISLMRVWL
>RsrsYyy5 [organism=BOGUAY 00806_2995 (1380-1495) L3]
LIVDDDVRNVFALATVLEDKDMEVVVAKDGEKALELLGEHEEIAIVLMDIMMPGMDGYEAMRKIRIQPRYRKLPIIALTAKAMKGDKAKCIEAGANDYLSKPMDTHKLLSLMRVWL
>ENgZZZZ2 [organism=EDN71595.1 (25-140) Beggiatoa sp. SS]
LIVDDDVRNTYALATVLEEKEMEVIGAKNGIEALAILKEHENIALILMDIMMPEMDGYEAMRQIRKQPKHRQLPIIALTAKAMKGDKAKCIEAGANDYLSKPVDTDKLISLMRVWL
>ENBZZZ13 [organism=EDN69909.1 (191-306) Beggiatoa sp. PS]
LIVDDDARNIFALAIVLEDKNMEVIAGNHGKEALTLLDEHPDIAIILMDIMMPEMDGYEAIRKIREQPRFKRLPIIALTAKAMKGDKAKCIEAGANDYLSKPVNTDKLISLMRVWL
>ENBZZZ15 [organism=EDN66569.1 (256-371) Beggiatoa sp. PS (dup)]
LVVDDDMRNAFALVTVLEDHDMEVFCGKNGKKALAVLDEHPDIAIVLMDIMMPEMDGYEAMCEIRKQSRFYQLPIIALTAKAMKGDKAKCIEAGASDYLSKPVDTDKLLSLMRVWL
>ENBZZZ19 [organism=EDN70476.1 (151-266) Beggiatoa sp. PS]
LLVDDDVRNTFALMTFLESKNMEVIVAENGKEALAALEEHPNIDIVLMDIMMPEMDGYEAIHEIREQPRFHKLPIIAITAKAMKGDKVKCIEAGASDYLAKPVDTDKLVSLIRVWL
>ENBZZZ20 [organism=EDN68110.1 (599-714) Beggiatoa sp. PS (dup)]
LIVDDDSRNVFALATVLENYDMEVIFADNGKKALKLLEEQDNIAIVLMDIMMPEMDGYEAMRKIRAQARFRQLPIIALTAKAMKGDKAKCIEAGANDYLAKPVDTDKLISLMRVWL
>ASJZZZ13 [organism=WP_052492084.1 (1148-1263) Thioploca ingrica (dup)]
LIVDDDIRNTFALATVLEDHDVEVKVAQNGKEALTVLEEHPEIDIVLMDIMMPEMDGYEAMQKIRAQPRFRKLPIIALTAKAMKGDRAKCIEAGANDYLSKPVDTDKLISLMRVWL
>ENBZZZ23 [organism=EDN71132.1 (1017-1132) Beggiatoa sp. PS (dup)]
LIVDDDMRNIFALATVLEDKNMEVVSADNGHEALKLLAENSDIALVLMDIMMPEMDGYETMRQIRQSPNFRKLPIIALTAKAMKGDKAKCIEAGANDYLSKPVDTDKLISLMRVWL
>ENBZZZ28 [organism=EDN68655.1 (706-821) Beggiatoa sp. PS]
LIVDDDPRNTFALATVLEDKQMEVIAGNNGNEALELLDEHQNITIVLMDIMMPEMDGYEAMRQIRAQDRFRKLPIIALTAKAMKGDKSKCIEAGANDYLSKPVDTDKLISLMRVWL
>AVMZZZZZ [organism=WP_062153829.1 (1260-1375) Beggiatoa leptomitiformis (dup)]
LIVDDDVRNTFALTTVLENKNMQVLVSENGKEGLDMLSLNPDISMVLMDVMMPEMDGYEAMRAIRAQLRFRKLPIIALTAKAMKGDKAKCIEAGANDYLTKPVDTDKLLSLMRVWL
>ENBZZZ29 [organism=EDN65244.1 (1-110) Beggiatoa sp. PS]
MRNIFSLASVLEDHEMEIIIANNGNEALKKLEAHQGIALVLMDIMMPEKDGYETMREIRTQPNYRKLPIIALTAKAMKDDKAKCIEAGANDYLSKPVDTEKLLSLIRVWL
>AVOZZZZZ [organism=WP_002684997.1 (1270-1385) Beggiatoa alba (dup)]
LIVDDDVRNTFALTTVLENKNMQVLVSENGKEALNLLNENPDISMILMDVMMPEMDGYEAMRAIRSQLRFRKLPIIALTAKAMKGDKAKCIEAGANDYLTKPVDTDKLLSLMRVWL
>WtDsYyyy [organism=WP_027361333.1 (1273-1388) Desulfovibrio acrylicus DSM 10141 (see D. desulfuricans)(dup)]
MIVDDDMRNVFALSSVLEDRNMDVVVAKNGIECLEKLEELDSIDCVLMDIMMPQMDGYEAMTEIRKNPEYAKLPIIALTAKAMKGDRSKCIDCGASDYLSKPVNTEKLISMMRVWL
>ASJZZZ16 [organism=WP_052492165.1 (1338-1453) Thioploca ingrica]
LLVDDDMRNIFALVSVLEDRDMKVFIAQNGKEALNLLEQHPDIDIVLMDIMMPEMDGYEAMRKIRSQTRFSKLPIIALTAKAMKGDKIKCIDAGANDYIAKPIDTDKLISLMKVWL
>AVXZZZZZ [organism=WP_028109261.1 (1238-1353) Ferrimonas futtsuensis DSM 18154]
LLVDDDMRNVFALSSVLEEKGLAVTIARNGFEALEKLEEMEQVDGVLMDIMMPKMDGYEAMRQIRQRSDWAKLPIIALTAKAMKGDRSKCIEAGASDYLAKPVDTDKLLSMLRVWL
>ABDpuYy2 [organism=ABD75785.1 (1207-1322) uncultured bacterium, tidal flat]
LMVDDDMRNVFALSSILEEKGMQVLIGEHGQDAMELLDQNPDIDLVLMDIMMPEMDGYEAMRQIRQQPKFKTLPIIALTAKAMKGDRQKCIDAGANDYLSKPVDTDKLLSLLRVWL
>WtfrYyyy [organism=WP_018085118.1 (1296-1411) Desulfurispora thermophila DSM 16022]
LLADDDMRNVFALLSILEEKGMEILVARNGREALQKLAEHPDTDLVLMDIMMPEMDGYQAMREIRKQERFKYLPIIALTAKAMKGDREKSIAAGASDYLSKPVDPDKLLSLLRVWL
>AW3ZZZZZ [organism=WP_055130509.1 (1047-1162) Pedobacter sp. Hv1]
LITDDDMRNIFALSSALQAYDIKIIIANNGIEALAKIEENPQIDLVLMDIMMPEMDGYEAMRRIRNQKQLVNLPIIALTAKAMKNDREKCIEAGANDYISKPVDVDQLLSMLRVWL
>ENBZZZ33 [organism=EDN70752.1 (1064-1181) Beggiatoa sp. PS]
LIVDDDIRNTFALMTYLEGEGMEMEIFIGENGKEALTMLDEHPDIDIVLMDIMMPEMDGYEAIRAIRKQTRFQKLPIIALTAKAMKGDKTKCIEAGANDYLSKPVDTEKLISLMRVWL
>AU0ZZZZ3 [organism=WP_039463312.1 (1249-1364) Vibrio navarrensis 0053-83]
LLVDDDMRNVFALSSILEDKGMDIVIARDGLESLDKLKENPDIDVVLMDIMMPRMDGYEAMEEIRKQKVYEKLPVIALTAKAMKGDRSKCIEAGASDYLAKPVNTDKLLSMLRVWL
>AVMZZZZ4 [organism=WP_062149449.1 (1293-1408) Beggiatoa leptomitiformis D-402]
LLADDDVRNSFALTTFLESKDMDVLIAENGKEALALLEKNPNISLVLMDVMMPEMDGYEAMQRIRAQTRFRKLPIIALTAKAMKGDKAKCIKAGANDYLTKPVDMNRLLSLLRVWL
>AWAZZZZZ [organism=WP_034640925.1 (1264-1379) Desulfovibrio inopinatus DSM 10711]
LVVDDDMRNVFALSNALEEKDLNVIVARNGQESIDKLKDHPEINLVLMDIMMPVMDGYEAMRAIRKNPQHKKLPIIALTAKAMKGDRNLCIEAGANDYLAKPVDTEKLLSMLRVWL
>AWBZZZZZ [organism=518251480_WP_019421688_1_879-958_Paenibacillus_sp._OSY-SE]
LIVEDDGPQRQSLIALIEGVDVSVTAVSTGTEALKQLADRKFDGMVLDLLLPDMTGFELMDHISRNPQLRRVPIIVYTGK
>AWGZZZZZ [organism=WP_046674080.1 (1025-1140) Sphingobacterium sp. Ag1]
LLADDDMRNIFALSTAFESYDMNIEIANNGQEALDILERNEQIDLVLMDIMMPVMDGYEAIEKIRANKKFANLPIIAVTAKAMKGDREKTIAVGANDYISKPIDVDKLISLMRVWL
>AVOZZZZ4 [organism=WP_002690554.1 (1134-1249) Beggiatoa alba B18LD]
LIADDDMRNTFALGTVLEKHAMQVVIAKNGKKALEILEEQPDIDIILMDIMMPEMDGYEAMRQIRSQPNLRKLPIIALTAKAMKGDKGKAIEAGANDYLSKPVDVDKLISLLRVWL
>KJUZZZZ3 [organism=KJU86825.1 (1072-1187) Cand. Magnetobacterium bavaricum]
LIVDDDVRNVFALSNVLQDRGVNVLVGRDGREGIARLKDNPSVELVLMDIMMPEMDGYEAIRQIRSHYEYRNLPIIALTAKAMKEDKMRCIEAGANDYLAKPIDADRLLSLLRVWL
>AT8ZZZZ3 [organism=WP_052567468.1 (1076-1191) Cand. Magnetobacterium casensis MYR-1]
LIVDDDVRNVFALSSVLQERGVNVLVGRDGREGIARLKDNKAVELVLMDIMMPEMDGYEAIRQIRSSYEYRNLPIIALTAKAMKEDKMKCIEAGANDYLAKPIDADRLLSLLRVWL
>ASJZZZ18 [organism=WP_052491912.1 (1585-1700) Thioploca ingrica]
LLVDDDMRNVFALAASLENKGMEVITAHNGQDALARLSEHPDIAVVLMDIMMPNMDGYEATRKIRAQPPFRKLPIIALTAKAMKGDKAKCIEAGANDYLAKPVNTEKLISLLRVWL
>EKhpYyyy [organism=EKD40401.1 (506-621) uncultured bacterium, subsurface aquifer sediment]
LVVDDDMRNVFALANLLEEKGVKVAVARDGLESLARLEQNKDIDLVLMDIMMPKMDGIEAMRRIREKPEHRELPIIALTAKAMKGDRAKCIEAGANDYLAKPVDTDRLISILKVWL
>ABDpYyyy [organism=ABD75783.1 (846-961) uncultured bacterium, tidal flat]
LMVDDDIRNVFALSSVLEEKGMTIVIGENGKEALELLKNNPGIDLVLMDIMMPEMDGYEATRQIRKQTQFSKLPIIALTAKAMKGDRQKCIDAGANDYLSKPIDIDKLLSLLRVWL
>AVOZZZZ6 [organism=WP_002690178.1 (1316-1431) Beggiatoa alba B18LD]
LLVDDDVRNSFALTTFLESKDMDVVVAENGKEALDALTKHPNISLVLMDIMMPEMDGYEAMKHIREQTKFRKLPIIALTAKAMKGDKAKCIAAGANDYLTKPVDMNRLLSLLRVWL
>AVMZZZZ7 [organism=WP_062154998.1 (1132-1247) Beggiatoa leptomitiformis D-402]
LIADDDMRNTFALGTVLEKNNMLVIIAKNGKKALEILQEQHDIDIVLMDIMMPEMDGYEAMRQIRAQPTFRKLPIIALTAKAMKGDRVKAIEAGANDYLSKPVDVDKLISLLRVWL
>AWPZZZZZ [organism=WP_028072569.1 (1023-1138) Sphingobacterium thalpophilum DSM 11723]
LLADDDMRNIFALSTVFEGYEINVEIANNGQEALDILERNEHIDLVLMDIMMPVMDGYEAIENIRANKRFANLPIIAVTAKAMKGDREKTIAVGANDYISKPVDVDKLISLMRVWL
>GAbZZZZ2 [organism=GAK52359.1 (353-468) bacterium UASB14]
LVVDDDMRNVFALSSVLEGKGMEVLIAENGKEALDQLDAHPEINLVLMDIMMPEMNGYETMERIRSQAKFEKLPMIALTAKAMKGDRQKALDAGANDYLSKPIDIDKLLSLLRVWL
>WtknYyyy [organism=WP_017422776.1 (1254-1369) Vibrio vulnificus ATCC 27562]
LLVDDDMRNVFALSSILEDKGMDIVIARDGVESLDKLKENPDIDVVLMDIMMPKMDGYEAMEEIRKQKVYEKLPVIALTAKAMKGDRSKCIEAGASDYLAKPVNTDKLLSMLRVWL
>KZLZZZZZ [organism=KZL89025.1 (102-217) DivK Clostridium magnum DSM 2767]
LIVDDDMRNVFALTSALEEKGISVIVGRNGVEGIKKLQENPDTDLILMDVMMPEMDGYAAMRKIRKEETFKNIPIIAITAKAMKDDREKCIEAGANDYLTKPVDINKLISLLRVWL
>EKtYyyyy [organism=EKD34307.1 (178-293) uncultured bacterium]
LLVDDDMRNVFAISSILEDKGLTITICKNGREALQALDEHPTARLVLMDMMMPEMDGYQAMGEIRKQKRFEKLPIIAITAKAMMGDRCKCIEAGASDYLAKPIDRDKLLSMMRVWL
>AXCZZZZ3 [organism=AGX87357.1 (1263-1378) Cand. Symbiobacter mobilis CR]
LLVDDDMRNVFALSAALQEQDMQVIPAANGIEALKLLDEHPDVSLVLMDIMMPEMDGYEAMRRIRAQDRFASLPIIALTAKAMKGDRSKCIEAGASDYLAKPVDSAKLISMMRVWL
>AUYZZZZ2 [organism=655083960_WP_028532005_1_868-949_Paenibacillus_sp._UNC217MF]
LIVEDDGPQRQSLIALIEGADVAVTAVSTGTEALKVLGEENFDGMVLDLLLPDMTGFELMDEISHHSRIRRIPIIVYTGKLL
>AX0ZZZZZ [organism=WP_048907458.1 (1041-1156) Pedobacter sp. V48]
LITDDDMRNIFALSSALQLYDMNIIIANNGREALERLAENEEIDLVLMDIMMPEMDGYEAMKAIRSEKRFSKLPIIALTAKAMKNDREKCIEAGANDYISKPVDMDKLLSMLRVWL
>A0AWPyyy [organism=WP_008246697.1 (1044-1159) Pedobacter sp. BAL39]
LITDDDMRNIFALSSALQVYDLKIIIANNGREALEKLAGPDTIDIVLMDIMMPEMDGYEAMKAIRMEKRFAKLPIIALTAKAMKNDREKCIEAGANDYISKPVDMDKLLSMLRVWL
>AX8ZZZZZ [organism=WP_028586737.1 (1297-1412) Desulfocurvus vexinensis DSM 17965]
LLVDDDMRNVFALSSALEAHGMEVAIARNGREGVEKLSANPETDLVLMDIMMPEMDGYEAMRAIRKRKRFQDLPIIALTAKAMKGDRNKCIEAGASDYMAKPVDTDKLFSLLRVWL
>ASJZZZ25 [organism=WP_052491805.1 (1354-1469) Thioploca ingrica]
LLVDDDVRNTFALATVLEDNDMEIIVATNGKEALRKLNENKDIVMVIMDMMMPEMDGYEAMRTIRTQPNFHNLPIIALTAKAMKGDKAKCIEAGANDYLSKPVNTDKLISLMRVWL
>AXAZZZZZ [organism=WP_012141995.1 (1258-1373) Shewanella sediminis HAW-EB3]
LLVDDDMRNVFALSSILEDKGIEIVVGRDGLESIEKLDQHPDIALILMDIMMPKMDGYDAMKEIRKKRKYKKLPIIALTAKAMKGDRSKCIEAGASDYLAKPVDTDKLLSMLRVWL
>AVWZZZZ4 [organism=544846345_WP_021261593_1_868-947_Paenibacillus_alvei]
LIVEDDGPQRQSLIALIEGADVAVTAVSTGTEALKVLGEEKFDGMVLDLLLPDMTGFELMDEISHHSRIRRIPIIVYTGK
>YPOYyyyy [organism=AFO46015.1 (290-405) Pseudomonas putida DOT-T1E (ident. to GM84)]
LLVDDDVRNIFALTSALEHKGAIVEIGRNGREAIERLEQHDDIDLVLMDVMMPEMDGFEATRLIRQQPRWRKLPIIAVTAKAMKDDQQRCLQAGANDYLAKPIDLDRLFSLIRVWL
>KJRZZZZ3 [organism=KJR99450.1 (1257-1372) Desulfobulbaceae bacterium BRH_c16a]
LVVDDDMRNVFALTNLLEEKGVKIVVARDGLESLERLEHNKEIDLVLMDIMMPKMDGLEAMRRIRENPEFRDLPIIALTAKAMKGDRTKCIEAGANDYLAKPVDTDRLISILKVWL
>YGtdYyyy [organism=WP_012805237.1 (1238-1353) Desulfomicrobium baculatum DSM 4028]
LVVDDDMRNIFALTSVLEEKGMQVVVARDGSESLTRLRENPEIDLVLMDIMMPVMDGYEAMREIRKDPKLKDLPIIALTAKAMKGDKNACIEAGANDYLAKPVDMDKLLSLLRVWL
>YGAFYyyy [organism=WP_015759177.1 (1038-1153) Desulfotomaculum acetoxidans DSM 771]
LLIDDDMRNVFALMNVLEEKGMKVLVGKNGKEGIFLLEDNPDVDLILMDIMMPEMDGYEAMKEIRKQNKFKLTPIIALTAKAMVGDRSKCIEAGASDYLSKPIDTDKLLSLLRVWL
>AXVZZZZZ [organism=WP_045434835.1 (1084-1199) bacterium UASB270]
LLVDDDVRNIFALSSVLEDKGLSVLAAGNGREALDMLASHPEIDLVLMDIMMPEMDGYETMQHIRKQPEFSKLPIIALTAKAMKGDRQRCIEAGASDYLSKPVESEKLLSLLRVWL
>AXWZZZZZ [organism=WP_061984873.1 (1226-1341) Flammeovirgaceae bacterium 311]
LIVDDDVRNVYSLCSLLENHEMNIVVAYDGQEALNKLEAVEDIDIVLMDVMMPEMDGIEATRQIRQNYKFRKLPIIALTAKAMKGDKEKCIEAGASDYIPKPVDTDKLLTLMRVWL
>CBXhYyyy [organism=CBX27662.1 (901-1016) uncultured Desulfobacterium sp.]
LIVDDDMRNVFAVSNIIEEKGMEVLVGKNGREGLERLNGNPDIDLVLMDIMMPEMNGYEAMTEIRKQMRFKSLPIIALTAKAMTGERNKCLEAGASDYLAKPFDIDKLLSLMRVWL
>NPsiYyyy [organism=WP_045622491.1 (1254-1369) Vibrio vulnificus SC9794]
LLVDDDMRNVFALSSILEDKGMDIVIARDGLESLDKLKENPDIDVVLMDIMMPKMDGYEAMEEIRKQKVYEKLPVIALTAKAMKGDRSKCIEAGASDYLAKPVNTDKLLSMLRVWL
>ASYZZZ14 [organism=WP_039546606.1 (1254-1369) Vibrio vulnificus 101/4]
LLVDDDMRNVFALSSILEDKGMDIVIARDGIESLDKLKENPDIDVVLMDIMMPKMDGYEAMEEIRKQKVYEKLPVIALTAKAMKGDRSKCIEAGASDYLAKPVNTDKLLSMLRVWL
>YPzpYyyy [organism=WP_015415991.1 (1277-1392) Desulfovibrio piezophilus C1TLV30]
LLVDDDMRNVFALSSVLEEKTMDVVIARNGLEAIDKLKEHDEIDLVLMDIMMPLMDGYEAMQAIRKEHKYAKLPMIALTAKAMKGDRSKCIEAGANDYLAKPVNTDKLLSMLRVWL
