# Supplementary material for: Visualizing Evolutionary Relationships of Multidomain Proteins: An Example from Receiver (REC) Domains of Sensor Histidine Kinases in the Candidatus Maribeggiatoa str. Orange Guaymas Draft Genome
Source: Front Microbiol. 2016 Nov 14;7:1780. doi: 10.3389/fmicb.2016.01780 (PMC5108060; doi:10.3389/fmicb.2016.01780)
Supplement: Supplementary file 4 [file DataSheet2.FASTA]

>RsnZZZZZ [organism=BOGUAY 00153_2324 (70-186) K1] 
LIIEDDQNFSSLLVDLAHNKGFKCLIAGDGITGLQLAEEYKPHAIILDVGLPQLDGWTVMEKLKDNPAIRHIPVHFMSAAEQQNMDAQKMGAIGYLLKPVSMEQLGEAFQKIELFL
>RssZZZZZ [organism=BOGUAY 00286_0624 (70-193) (J1)] 
LIIEDDHNFSNILIELAQEKGFKYLIAKDGETGLQLAQEYHPQAVILDVGLPQLDGISVMERLKDNPNTRAIPVHFISASDQSSEAKKMGAIGYLIKPVSVDEKEMEVLVADNGK
>RsYZZZZZ [organism=BOGUAY 01204_2878 (135-250) (M1)] 
LIIEDDSKFSEILLKLAQEKGFKCIIAEDGQTGLQLAEEYRPSAIILDIGLPKIDGWAVMERLKDNPNTRHIPVHFISASDQEKPAKTMGAIGYLLKPVNMTELSEAFKKIEGFI
>RsBZZZZZ [organism=BOGUAY 00806_2995 (1111-1226) L1] 
LIVEDDRNFSHLVMELAQEKGFKCIIAEDGKTGLEFAEQYQPHAIILDLGLPKVDGWTVMEKLKDNAQTRHIPVHFMSGSDQSMEAKKMGAIGYLLKPVSMEQLGGAFQKIEQFI
>ENBZZZZZ [organism=EDN70752.1 (796-910) Beggiatoa sp. PS] 
LLIEDDYKFSRLLMEFARDRGFKCLIAGDGKTGLQLAQQYKPHAIILDVGLPQMDGWTVMEKLKDNPETRHIPVHFLSASESNLDAKKMGAIGYLLKPVGMGEINEAFKNIEQFL
>ENBZZZZ3 [organism=EDN71014.1 (1223-1337) Beggiatoa sp. PS] 
LIVEDDRKFSTLILELARETGFKCLVAEDGITGLQMAEQYKPHAIILDVGLPNLDGWKVMEQLKNNPDTRHIPVHFISAFDQSLEAKKMGAIGYLMKPVNMEQLGETFQKIEYFM
>ENBZZZZ5 [organism=EDN68655.1 (437-552) Beggiatoa sp. PS] 
LIIEDDRKFISILMELAHEKGFKCLVAENGQTGLQLVEEYQPNAIILDVGLPQLDGWTVMGILKDDPKTRHIPVHFISAADHNILEATRMGAIGYLQKPVNLEQLGETFQKIEQFM
>ASJZZZZZ [organism=WP_052492084.1 (880-994) Thioploca ingrica] 
LIIEDDRKFATILVELAREKEFKCLFAEDGKTGLQLAEKYHPHAIILDVGLPLLDGWTVMEQLKDNPNTRHIPVHFMSATEQGSEAKKMGAIGYLLKPISMAELGDAFKKIEQFL
>ASJZZZZ3 [organism=WP_052492165.1 (1070-1184) Thioploca ingrica] 
LITEDDRRFANLLMEQAREKGFKCIIAEDGTTGLELAEKYRPHVIMLDIGLPKTDGWTVMERLKDNPEIRHIPVYFMSAADQNLAAKKLGAIGYLLKPVSMEQLTEAFNQIEQFL
>ENBZZZZ8 [organism=EDN71011.1 (929-1048) Beggiatoa sp. PS] 
LIVEDDPKFARLMVELAHEQQFKCLVGEDGLTGLQLAEQYNPHAIILDVGLPHLDGWKVMEQLKNNPDTRHIPVHFISAFDQSLAAKKMGAIGYLLKPVSMEQLSETFQKIETFMANTVK
>ASKZZZZZ [organism=WP_062153829.1 (992-1106) Beggiatoa leptomitiformis D-402] 
LIIEDDRKFLKILMDLAREKDFKCLVAEDGKDGLELAQTYKPHAIILDVGLPKVDGWTVMERLKENPETRHIPVHFMSGADQEREAKKMGAIGYLLKPISLSELGEAFKKIERFI
>ASLZZZZZ [organism=WP_002684997.1 (1002-1116) Beggiatoa alba B18LD] 
LIIEDDQKFLKILMDLAREKDFKCLIAEDGKDGLELAQTYKPNAIILDVGLPKVDGWTVMERLKENPDTRHIPVHFMSGADQEREAKKMGAIGYLLKPISLSELGEAFKKIERFI
>ENgZZZZZ [organism=EDN72941.1 (355-470) Beggiatoa sp. SS] 
LVIEDDPKFSSILLGLGREKNFKCLLAEDGRTGLQLAEEYWPKAIILDVGLPNLNGWSVLERLKDNPETRHIPVHFISGAEQNTLNATKMGAIGFLQKPVNMAQLGEVFKKIEQFI
>ASJZZZZ5 [organism=WP_052491805.1 (1086-1200) Thioploca ingrica] 
LIIEDDSRFSRLLRENAQEKGFKYLLAEEGRTGLQLAQYYQPHAIILDVSLPQVDGWTVMEKLKDNPHTRHIPVHFISAADQEMTAKRMGAIGYLLKPVNLSELEEAFKKIERFL
>ENpZZZZZ [organism=EDN68110.1 (331-445) Beggiatoa sp. PS] 
LIIEDERKFSRLLMDLAQENAFKCLVAEDGETSLQLAEQYKPHAIILDVGLPQVDGWTVMERLKDNQDTRHIPVYFISASDQVQEAKKMGAIGYLLKPVGMAELEEAFQNIKQFI
>ENpZZZZ3 [organism=EDN68471.1 (461-575) Beggiatoa sp. PS] 
LVIEDDRKFSTILMDVAHNKDFQCLIAEDGQTGLQFAQTYQPNAIILDIGLPQMDGWMVMEQLKDHSDTRHIPVHFLSAFNQSLKAKKMGALGYLVKPINIEQLGDVFRKFEQFF
>ASJZZZZ6 [organism=WP_052491909.1 (872-986) Thioploca ingrica] 
LIVEDDHSFAQVLMEIAHEKFFKCLLATDGDMGLQLAATYQPHAIILDLGLPQVDGWSVMEQLKDNPVTRHIPVHFVSGTDESKDAKKMGAIGYCLKPVSMAQLSDAFKHIETFI
>ASLZZZZ3 [organism=WP_002690178.1 (1048-1162) Beggiatoa alba B18LD] 
LIVEDDRKFSTILKELATEKGFKCLLAEDGKEALQLAEMYLPCAIILDVGLPLLDGWTVMERLKDSPLTRHIPIHVMSASEQSRDARKLGAIGYLLKPVSMNELSDSFRKIETFI
>ENBZZZ10 [organism=EDN71132.1 (749-863) Beggiatoa sp. PS] 
LIIEDDRRFSHLLLESARETGFKCLLAEEGRMGLELAETHKPNAIILDIGLPSIDGWTVMEHLKDHPDTRHIPVHFISAFDQRLEAKKMGAIGYLIKPVSLEQLDETFQKIEQFL
>ASKZZZZ3 [organism=WP_062149449.1 (1025-1139) Beggiatoa leptomitiformis D-402] 
LIVEDDRKFSTILKEIAVEKGFKCLLAEDGKTALQLAETYLPSAIILDVGLPLLDGWTVMERLKDNAITRHIPIHIMSASEQSKDARKLGAIGYLLKPVSMNELSDSFKKIEHFV
>ASKZZZZ5 [organism=WP_062154998.1 (864-983) Beggiatoa leptomitiformis D-402] 
LIIEDDPTFAKLLQEIAQEKGFKALLASDGKAGLQLAQTYQPHAIILDVGLPLIDGWTVMECLKDNANTRHIPVHFMSATDQDKDARQMGAIGYLLKPISMEELSDSFKRIEQFIAKTLK
>ASLZZZZ5 [organism=WP_002690554.1 (866-980) Beggiatoa alba B18LD] 
LIIEDDPVFAQLLQDIAQEKGFKSLLANDGKTGLQLAQDYQPQAIILDLGLPQIDGWSVMERLKDNANTRHIPIHIMSATDQDKDARQMGAIGYLLKPISMEELGNSFKYIEHFI
>ASMZZZZZ [organism=WP_034640925.1 (996-1110) Desulfovibrio inopinatus DSM 10711] 
LVIEDDSTFAQVMRDFARERGFKCVVAEDGETGLHFADYFKPSAIILDIGLPGIDGWTVMERLKDNPSLRHIPVHFMSASDSSMDAMRMGAVGFLTKPVSMEKIQEAFSKIERII
>ASOZZZZZ [organism=WP_011189034.1 (974-1088) Desulfotalea psychrophila LSv54] 
LIIEDDENFSRVLRDIGRDRGFACILASDGETGLALADHYTPSAIILDIGLPGIDGWTVMERLKDNSKLRHIPVHFMSASDSSMDAMRMGAIGYLTKPVSMEKVEETLAKLENVI
>00ZZZZ20 [organism=GAK87599.1 (999-1113) Vibrio ponticus JCM 19238] 
LIIEDDRAFAGVMRDFGRERGFKCIVAETGETGLHFAEYYKPSAIILDIGLPGIDGWTVMERLKDNPAVRHIPVHFMSANDANLDAMRMGAIGYLTKPVDMKKLDTAFASIENII
>ASPZZZZZ [organism=WP_028586737.1 (1029-1143) Desulfocurvus vexinensis DSM 17965] 
LIVEDDPNFARILVDMAHDRGFKCLVAGDGETGLHFADYYRPSAVVLDIGLPGIDGWTVMDRLKSNPELRHIPVHFMSAADETLDAMRMGAVGYLTKPVTLDAVNKALARIEGVL
>ASJZZZZ8 [organism=WP_052491910.1 (1199-1313) Thioploca ingrica] 
LIVEDDERFSRLLMELAREKGFKCLLATEGQIGLQLAEKYKPSAIILDIGLPQMNGWKVMSRLKENSLTRHIPVHFVSGTDQSQEAKQMGAIGYCLKPVSMDELSNAFKHIENFL
>ASQZZZZZ [organism=WP_015415991.1 (1009-1123) Desulfovibrio piezophilus C1TLV30] 
LIIEDDVNFAKIMRDFAQERSFKCIVAEDGETGLHFADFYKPSAIILDIGLPGIDGWTVMERLKDNPELRHIPVHFMSAADSSLDAMRMGAVGFLSKPVSLDKVADAFGRIENVI
>ASUZZZZZ [organism=WP_028109261.1 (970-1084) Ferrimonas futtsuensis DSM 18154] 
LIIEDDKAFAKVMRDFGRERGFKCIVASDGETGLHFADYYKPSAIILDIGLPGIDGWTVMERLKENPALRHIPVHFMSANDSTLDAMRMGAIGYLTKPVNLNEMESAFGKIEEII
>ASVZZZZZ [organism=WP_020000022.1 (1005-1119) Desulfovibrio desulfuricans ATCC 29578] 
LIIEDDWNFAKIMRDFGRERGFLCLVAEDGETGLHFADYYKPSAIILDVGLPGIDGWTVMERLKDNPALRHIPVHFMSANDNSLDALRMGAIGYLAKPVTMEHVEEAFGALEDVI
>AtlZZZZZ [organism=ABD75783.1 (578-692) uncultured bacterium, tidal flat] 
LIIEDDPKFAKILFDLAREKGFKGLIAGDGAAGLQLADQYSPVAIILDIGLPGMDGWAVMEKLKKNPDTRHIPVHFMSAQDTPLEAMKMGAIGYLTKPVTLDILNDAFNTIEETI
>ASWZZZZZ [organism=WP_061058081.1 (986-1100) Vibrio vulnificus ATL 6-1306] 
LIIEDDRAFASVMRDFGRERGFKCIVAETGETGLHFAQYYKPSAIILDIGLPGIDGWTVMERLKENPETRHIPVHFMSANDANLDALRMGAIGYLTKPVDMKKLEKAFGNIEDIL
>ASJZZZ10 [organism=WP_052491912.1 (1316-1430) Thioploca ingrica] 
LIIEDDVNFSHILMGIAQEKQFKCLLAHDGYSGLQLAEQYRPSAIILDIGLPQIDGWTVMEKLKGKPETRHIPVQFVSGSDQSKEAKQLGAIGYCLKPVGMTELTKIFKNIDNFI
>AT2ZZZZZ [organism=WP_015759177.1 (770-884) Desulfotomaculum acetoxidans DSM 771] 
LIIEDDPRFSAILVDLAGGKGFHVYTAADGETGLQFALKYRPSAIILDVGLPDIDGWAVMERLKGNPETRHIPVHFISAYDSGLDAMRMGAIGYLTKPVSMEVLDGAFNKIQDII
>AtlZZZZ4 [organism=ABD75785.1 (939-1053) uncultured bacterium, tidal flat] 
LIIEDDPNFAKILFDLAREKGFKGLIAGDGAAGLQLAYQYIPSAILLDIALPGMDGWMVMEKLKQNPETRHIPVHFISVYAQSLKAMKMGAVGYLTKPVTLETLDEAFTTIEHAI
>00ZZZZ25 [organism=CBX27662.1 (632-747) uncultured Desulfobacterium sp., enrichment culture N47] 
LIIEDDSKFAEVLLDLARERGFKGLIAGSGETGLHFADYYKPNAVILDIGLPGMDGLSLMERLKENAATRHIPVHFISASDDKSIIAMRMGAIGYLTKPVSLEDIDSVFKKIENII
>00ZZZZ27 [organism=EDN68203.1 (358-477) Beggiatoa sp. PS] 
LIIEDDRQFSNLLMELAREKDFKCLLAEKGETGLQLAEQYHPQAIILDVKLPDIDGWTVIDKLQNNQQTQHIPVHVMSAYDPNINALDKGAIGYLHKPISMPELGEAFKKIEQLITKRVK
>AT3ZZZZZ [organism=WP_045434835.1 (816-930) bacterium UASB270, wastewater treatment sludge] 
LIIEDDPKFAKILFDLARERGFKGLIAGDGSSGLHLAYQYVPSAIMLDINLPELDGRMVMDKLKKNPETRHIPVHFISVLDASLEAMKMGAIGYLTKPVSLEQLREAFEKIEDHL
>AT4ZZZZZ [organism=WP_045569434.1 (981-1095) Vibrio sp. S234-5] 
LIIEDDRAFAGVMRDFGRERGFKCIVAETGESGLHFAQYYNPSAIILDIGLPGIDGWTVMERLKENPETRHIPVHFMSANDANLDALRMGAIGYLTKPVDMKKLEKAFGNIEEII
>AT5ZZZZ2 [organism=WP_012141995.1 (990-1104) Shewanella sediminis HAW-EB3] 
LIIEDDRAFAGVMRDFGRERGFKCIVAETGETGLHFADYYKPSAIILDIGLPGIDGWTVMERLKENSELRHIPVHFMSASDNNLDAMRMGAIGYLTKPVDLNKLNKTFGDIEEII
>EDDZZZZZ [organism=EKD40401.1 (238-352) uncultured bacterium, subsurface aquifer sediment] 
LIIEDDPSFAGVMRDLARERGFKCILAESGETGLHYADYYRPDAIILDIGLPGIDGWEVMARLKENPGLRHIPVHFMSAADSAMDALRQGAVGFLAKPVTIEKVEEAFARIKKII
>KJRZZZZ2 [organism=KJR99450.1 (989-1103) Desulfobulbaceae bacterium BRH_c16a, rock porewater metagenome] 
LIIEDDPNFAGVMRDFARERGFKCILAESGETGLHYADYYRPDAIILDIGLPGIDGWEVMTRLKENPGLRHIPVHFMSAADRAMDALRQGAIGFLAKPVTIEKVEEAFNRIKNII
>EAdZZZZZ [organism=EAT02265.1 (23-137) delta proteobacterium MLMS-1] 
LIIEDDVTFASLMLDLAREKGYKGLVAEDGETGLHLADYYRPSGIILDLGLPGISGLEVMERLKKNPETRHIPVHFVSASDRSTELMQLGAVGFLTKPVSVEKLGEVFDRIEKLV
>AT6ZZZZZ [organism=WP_051328394.1 (1058-1172) Desulfatirhabdium butyrativorans DSM 18734] 
LIIEDDPHFARILCDLSHDRGFKVLVADNGETGLHFADYYKPDAIVLDVNLPGMDGWTVLERLKANARTRHIPVHIISANDRPLNALKMGAIGYMTKPISMDELDKVYTKIEKTI
>ASJZZZ11 [organism=WP_052491710.1 (798-912) Thioploca ingrica] 
LIIEDDLTFAYLLMKTAHEKAFKCLVATEGQSGLQLAKKYQPQAIILDIGLPKIDGWSIMEQLKADSHTRPIPVHFISGADSEQMAKQRGAIGYCLKPVSMEGLYKVFNNIDHFI
>AT7ZZZZZ [organism=WP_019467124.1 (833-946) Dyella japonica A8] 
LIIEDDPVFARILADMVRRKGYRVLAAADGESGLQLATHYRPTGILLDVMLPGMDGWTVIERLKDSPATRHVPVHFISAVDEANRGRELGAVGFLTKPVSREAIGEAFDRLLHF
>AT8ZZZZ2 [organism=WP_052567468.1 (809-928) Cand. Magnetobacterium casensis] 
LVIEDDPVFAKILYDISHEKGFKCIVAGDGWRGCEYAETYRPDAIILDVGLPVMDGRMALERLKDSAGTRNIPVHIVSAADKSIDCLKSGVVGYLTKPVSMERLDDVFKKLEGIFAQGSK
>KJUZZZZZ [organism=KJU86825.1 (806-919) Cand. Magnetobacterium bavaricum TM-1] 
LVIEDDPVFARILYNISHEKGFKCIVAGDGQRGCEYAQTYRPDAIILDVGLPVMDGRMVIEKLKDSAHTRNIPVHIVSAADKSVDCLKSGVVGYITKPVSMERLDDVFKKLEAI
>ATEZZZZ2 [organism=WP_013163556.1 (909-1023) Desulfurivibrio alkaliphilus AHT 2] 
LIIEDDSSFASLLLELARDKGYKGLVAEDGETGLHLADYFRPSGIILDMGLPGISGREVMERLKKNPETRHIPVHFISASDPSNEVMQLGAVGFLTKPVSVDKLEQVFGRIEKLA
>ATGZZZZZ [organism=WP_005009692.1 (876-990) Nitrospina gracilis 3/211] 
LIIEDDLKFAHVLKDMAREKGFKCLIADDGENGILLSQQFQPSAIILDVGLPGIDGLMVLEKLKNHPETKPIPVHFISAYEKDKEAMQLGAIGFLRKPVTQEKMDEVFSRIEKVL
>ATQZZZZZ [organism=WP_056085375.1 (827-940) Rhodanobacter sp. Root480] 
LVIEDDPAFARILTDMIHRKGYQVLAAADGETGLALAHEYAPTGILLDVMLPGMDGWTVIERLKADEATRHLPVHFISASGDANRGREMGAVGFLTKPVSREAIGAAFERLLHF
>ATXZZZZ2 [organism=WP_048399379.1 (580-693) Cand. Achromatium palustre] 
LVIEDDAAFARIVRDLARNRGFKCLLANDGLLGIQMARLYRPIGIVLDVNLPSIDGWNVMQQLKKHPETSHIPVHFISANDFSQRGLEMGAIGYLTKPVTKEQIEGVFEKLHQV
>ATYZZZZZ [organism=WP_046972715.1 (832-945) Dyella japonica DSM 16301] 
LIIEDDPVFARILADMVRRKGYRVLAAADGESGLQLAAKHSPTGILLDVMLPGMDGWTVIERLKENAATRHVPVHFISAVDEANRGRDLGAVGFLTKPVSREAIGEAFDRLLHF
>AU0ZZZZZ [organism=WP_039463312.1 (981-1095) Vibrio navarrensis 0053-83] 
LIIEDDRAFAGVMRDFGRERGFKCIVAETGESGLHFAQYYNPSAIILDIGLPGIDGWTVMERLKENPDTRHIPVHFMSANDANLDALRMGAIGYLTKPVDMKKLEKAFGNIEEII
>WjZZZZZ3 [organism=WP_038615294.1 (833-946) Dyella jiangningensis SBZ_3-12] 
LIVEDDPVFARILADMVRRKGYRVLVAMDGESGLQLAARHVPTGILLDVMLPGMDGWTVIERLKENPATRHVPVHFISAVDEASRGRDLGAVGFLTKPVSREAIGSAFERLLHF
>AU3WP200 [organism=WP_026635597.1 (830-942) Dyella japonica UNC79MFTsu3.2] 
LIVEDDPVFARILADMVRRKGYRALAAADGESGLQLAQRFRPTGILLDVMLPGMDGWTVIARLKENAATRHIPVHFISAVDDASRGRDLGAVGFLTKPVSRESIDGAFDRLLH
>AU4ZZZZZ [organism=WP_018085118.1 (1028-1142) Desulfurispora thermophila DSM 16022] 
LIIEDDRNFAGLLADLARQKGFQTAWAESGEKGIALARQLQPAAIILDIGLPGIDGWKVLEILKGDQLTRHIPVHFISAMDHSLEAMRRGAIGYLTKPVSPEDLDQVFQKIQDII
>AU5ZZZZZ [organism=WP_012805237.1 (970-1084) Desulfomicrobium baculatum DSM 4028] 
LIIEDDQHFARILRDQAREMGFKALLAADGETGLHFADFHGPSAIILDNILPGMNGWTVMERLKNDPKTRHIPLSFISAEDRSLEAMRMGALAFLTKPVELETLRTLLERIDSFI
>AUEZZZZZ [organism=WP_014956971.1 (991-1105) Desulfobacula toluolica Tol2] 
LIIEDDNEFSAILAAFFQKNGYESIIASDGETGIKFVIEHQPTAIILDIGLPGIDGWAVLSELKNNPATRHIPVHIMSAFDNTRQGLEKGAVGYLTKPVDTRGLQKALNRIESVL
>AUFZZZZZ [organism=WP_035223370.1 (991-1105) Desulfobacula sp. TS] 
LIIEDDNEFSAILAAFFQKNGYESIIASDGETGIKFVIEHQPTAIILDIGLPGIDGWAVLSELKNNPATRHIPVHIMSAFDNTRQGLEKGAVGYLTKPVDTKGLKKALNRIESVL
>AXCZZZZZ [organism=AGX87357.1 (995-1109) Candidatus Symbiobacter mobilis CR] 
LIVEDDIRFAEILADTAHDRGFKVLLATDGETGLYLADYHQPSGIILDIGLPGISGLKVMERLKESSRTRHIPVHIMSAADRQIDVLNNGAVGFLVKPVEIEAMHTAFARIEHII
>KWTZZZZZ [organism=KWT91955.1 (805-919) Nitrospirae bacterium HCH-1] 
LIIEDDTAFAKILLDISRERGYKSIAVQNGTDGLEAAHIYKPDAIILDMGLPDMDGWTVIERLKESSETRSIPVQIISASEKNIDVLKSGSIGYLTKPVNMEKIEEAFLKIETIF
>AUM91432 [organism=WP_036110931.1 (832-945) Luteibacter spp. 9143, 9145] 
LVVEDDPAFARILADMIHRKGHRVLAAADGETGLALANRYRPTGILLDVMLPGMDGWTVIERLKGDAATRHIPVHFISATDDSTRGLELGAVGFLTKPVSRESISDAFERLLHF
>AUQZZZZ2 [organism=WP_045831095.1 (833-946) Luteibacter yeojuensis SU11] 
LVVEDDPAFARILADMIHRKGHRVLAAADGETGLALARQYRPTGILLDVMLPGMDGWTVIDRLKNDANTRHIPVHFISATDDATRGLELGAVGFLTKPVSRESIATAFERLLHF
>EPYYyyyy [organism=WP_021132364.1 (787-897) gacS Phaeospirillum fulvum MGU-K5] 
LIIEDDESFSLILSDLARSRGFKCVRVGDGVEGLGLARQLLPTGILLDIGLPGLDGWAVMEALKHDPLTRPIPVHFISATNDTLRGLRMGAAGFLTKPVDRDQLNDVFDRL
>AV0ZZZZZ [organism=WP_028585323.1 (1008-1122) Desulfobulbus mediterraneus DSM 13871] 
LIIEDDKVFATILSNYFQKNGYQSIVADSGESGVKYAIEHKPTAVILDIGLPGIDGWTVLNELKKNPDTRHIPVHIMSAFDASGKGLQQGAVGYLTKPVGSQELRTALESIEYVL
>AV4ZZZZ2 [organism=WP_046965975.1 (832-945) Luteibacter rhizovicinus DSM 16549] 
LVIEDDPAFARILADMVHRKGHRVLAAGDGESGLALAKRYRPTGILLDVMLPGMDGWTVIERLKGDVATRHIPVHFISATDDATRGMELGAVGFLTKPVSRESIANAFDRMLHF
>AUNZZZZ3 [organism=WP_036137243.1 (832-945) Luteibacter sp. 9135] 
LVVEDDPAFARILADMIHRKGHRVLAAADGETGLALAKQYRPTGILLDVMLPGMDGWTVIERLKGDVATRHIPVHFISATDDASRGLELGAVGFLTKPVSRESIGDAFDRLLHF
>AV5ZZZZZ [organism=WP_056001001.1 (834-944) Frateuria sp. Soil773] 
LIVEDDPAFARILADMVRQKGHRVLLAANGENGLALARRYRPLGILLDVMLPGIDGWAVIDRLKSDPATRHIPVHFLSANDDAGRGRELGAVGFLTKPVSREAIDEAFERL
>AV7ZZZZZ [organism=WP_051361761.1 (843-956) Solimonas soli DSM 21787] 
LIVEDDAAFARVLADITRRKGYRVLLAGDGESGLELARRYRPNGILLDVDLPGMNGWGVMAALKADGATRHIPVHFISATDESSRGMAMGAVGFLTKPVTREGLDSVFQRVLQA
>AVAZZZZZ [organism=WP_025294632.1 (840-954) Sphingomonas sanxanigenens DSM 19645] 
LIVEDDLRFAKIMLDVVRSKNYAGLVAGDGESGIALARRYKPRGILLDAMLPGMDGWTVIERLKEDDGTRHIPVHFISATDEAPRARALGAIGFLTKPVTREDIADVFGRFEHYA
>AWBZZZZZ [organism=518251480_WP_019421688_1_879-958_Paenibacillus_sp._OSY-SE] 
LIVEDDGPQRQSLIALIEGVDVSVTAVSTGTEALKQLADRKFDGMVLDLLLPDMTGFELMDHISRNPQLRRVPIIVYTGK
>AU0ZZZZ5 [organism=WP_039442982.1 (981-1182) Vibrio navarrensis 08-2462] 
LIIEDDRAFAGVMRDFGRERGFKCIVAETGESGLHFAQYYNPSAIILDIGLPGIDGWTVMERLKENPETRHIPVHFMSANDANLDALRMGAIGYLTKPVDMKKLEKAFGNIEEIISKPVKRLLVVEDDAIQQESIRQLIGEDDVHIVTVPTGEKALSELESARYDCMVLDLGLEDMTGFELLERIRRSETAARVPIIVYTGR
>ASYZZZZ2 [organism=WP_017422776.1 (986-1223) Vibrio vulnificus ATCC 27562] 
LIIEDDRAFASVMRDFGRERGFKCIVAETGETGLHFAQYYKPSAIILDIGLPGIDGWTVMERLKENPETRHIPVHFMSANDANLDALRMGAIGYLTKPVDMKKLEKAFGNIEDILSKPVKRLLVVEDDAIQQESIRQLIGENDIHIVAVPTGEKALEELESNRYDCMVLDLGLEDMTGFELLERIRRSETAARVPIIVYTGRELSKEEERELNRYAESIIIKGVKSPERLLDESALFL
>ASYZZZZ8 [organism=WP_045609177.1 (989-1195) Vibrio_vulnificus SC9740] 
LIIEDDRAFASVMRDFGRERGFKCIVAETGETGLHFAQYYKPSAIILDIGLPGIDGWTVMERLKENPETRHIPVHFMSANDANLDALRMGAIGYLTKPVDMKKLEKAFGNIEDILSKPVKRLLVVEDDAIQQESIRQLIGEDDIHIVAVPTGEKALEELESNRYDCMVLDLGLEDMTGFELLERIRRSETAARVPIIVYTGRELSKEEER
>AUYZZZZ2 [organism=655083960_WP_028532005_1_868-949_Paenibacillus_sp._UNC217MF] 
LIVEDDGPQRQSLIALIEGADVAVTAVSTGTEALKVLGEENFDGMVLDLLLPDMTGFELMDEISHHSRIRRIPIIVYTGKLL
>AVWZZZZ4 [organism=544846345_WP_021261593_1_868-947_Paenibacillus_alvei] 
LIVEDDGPQRQSLIALIEGADVAVTAVSTGTEALKVLGEEKFDGMVLDLLLPDMTGFELMDEISHHSRIRRIPIIVYTGK
