# Supplementary material for: Visualizing Evolutionary Relationships of Multidomain Proteins: An Example from Receiver (REC) Domains of Sensor Histidine Kinases in the Candidatus Maribeggiatoa str. Orange Guaymas Draft Genome
Source: Front Microbiol. 2016 Nov 14;7:1780. doi: 10.3389/fmicb.2016.01780 (PMC5108060; doi:10.3389/fmicb.2016.01780)
Supplement: Supplementary file 5 [file DataSheet3.FASTA]

>Yp100000 [organism=YP_001036718.1 (9-125) response_regulator_receiver_sensor_signal_transduction_histidine_kinase_Ruminiclostridium thermocellum ATCC 27405 ] 
LIVDDNENNLFSLRTLIEEHINADVKEANSGEKALKILFKERVDLIILDIQMEGMDGFELASIIKKRKKTSSIPIVFLTASYIGDEFQRRGFEIGAVDYLTKPIDEYQLINRINVYL
>Wp100000 [organism=WP_017414985.1 (10-126) hypothetical_protein_Clostridium tunisiense TJ] 
LIVDDNHNNLFTLRELIKEYIDAEILEADCGEQALTILYDRAVDLIILDIQMEGMDGFEIASLIKNRKKTKDIPIVFLTAAYKNDEFRSRGFELGAVDYLVKPIDEYQLINRINVYL
>Eqb10000 [organism=EQB89702.1 (10-126) hypothetical_protein_M918_19540_Clostridium sp. BL8] 
LIVDDNHSNLFTLREFIKEYIDAEILEADCGEDALTLLYDKTVDLIILDVQMEGMDGFEIASLIKKRKKTKDIPIVFLTAAYKNDEFKKRGFEIGAVDYLVKPIDEFQLINRINVYL
>WPreYyyy [organism=WP_003444572_1_10_127_response_regulator_receiver_sensor_signal_transduction_histidine_kinase_Clostridium_pasteurianum_DSM 525] 
LVVDDNQNNLFTLKTLIKEYIDANVLIADTPKKALQELIKNSVDLIILDVHMKREMDGFELAQIIKGRKKTEHIPIVFLTGAYISEEFKKKGFEIGAVDYLTKPIDDFLLINRINVYL
>WPnkYyyy [organism=WP_010233239_1_10_127_histidine_kinase_Clostridium_arbusti_SL206] 
LVVDDDQNNLFTVKTLIKEYIDANVLTADTPKKALQELIKNPVDLIILDVQMKREMDGFELAQIIKGRKKTEHIPIVFLTGAYIGDDFKKRGFEIGAVDYLTKPIDDFLLINRINVYL
>YPsiYyyy [organism=YP_007942684_1_10_127_signal_transduction_histidine_kinase_Clostridium_pasteurianum_BC1_] 
LVVDDDENNLFTVKTLIKEYIDANVLIADTPKKALQELIKNPIDLIILDVQMKREMDGFELAQIIKGRKKTEHIPIVFLTGAYIGEDFKKRGFEIGAVDYLTKPIDDFLLINRINVYL
>BOUYyyyy [organism=BOGUAY_2502843810_01308_0467_707_822_ATPase,_histidine_kinase-,_DNA_gyrase_B-,_and_HSP90-like_domain_protein] 
LVVDDELVNLQVLINHLTLQNYAISRATNGIDALAEIEKGYKPDLVLLDVMMPKMTGYEVCRKIREQFPLNELPVLMLTAKNQVSDLVEGLESGANDYLTKPISKHELIARIKIHL
>BOUAYyy3 [organism=BOGUAY_2502842938_01054_0100_681_797_ATPase,_histidine_kinase-,_DNA_gyrase_B-,_and_HSP90-like_domain_protein_] 
LIVDDDPINLQVLENQLSLENYAISHAHNGQEALDAINSGITTYALILLDIMMPKMSGFEVCKIIRQTHPANLLPIIMLTAKNQVSDLVEGLQAGANDYLTKPFSKGELIARLKMHI
>BOGUYyy5 [organism=BOGUAY_2502840933_00470_1295_187_302_PAS_domain_S-box_] 
LVVDDDNINRRVLVSMLSLKNYTTIEASSGIETLTLIENGSKPDIILMDVMMPDLTGLEVTRKLRETWQADELPILLVTANTQVANIVEGLESGANDYMKKPVFKDELLAKVKTHL
>BOEFYyyy [organism=BOGUAY_2502840240_00316_2961_1148_1264_GGDEF_domain_protein_] 
LIVDDDLVNRQVLLNQLSLEKNYYLNQAASGLETLEFLEQGYQPDLILLDVMMPHLTGYEVTQKIRETKTPDELPIILLTAKNQVTDLVTGLESGANDYLTKPVSKYELLARIRTHL
>BOtYyyyy [organism=BOGUAY_2502840176_00301_1145_1112_1228_Stage_II_sporulation_protein_E_] 
FIVDDDAVNRQVLINHLSLQQNYALTQASSGVEALALMKEGYKPDLILLDVMMPHISGYEVTEEIRQTQQANELPILLLTAKNQTSDLVTGLEVGANDYLTKPVFKEELLARIKTHL
>BOUAYY11 [organism=BOGUAY_2502839728_00217_2058_747_862_ATPase,_histidine_kinase-,_DNA_gyrase_B-,_and_HSP90-like_domain_protein_] 
LIVDDEAMNLHVLTNYLSPYHYHIIQAASGFQALKILEKGEIPDLILLDVMMPYMTGYEVTQKIRKRWEANELPIILITAKNQVADLVMGLEVGANDYLVKPTSKNELIARMKTHL
>YurYyyyy [organism=YP_720573_1_725_840_adenylate_guanylate_cyclase_Trichodesmium_erythraeum_IMS101_] 
LVVDDEPINIQVLNNYLKANNYQVTQALSGKEALAALENNHNFDLILLDVMMPNMSGYEVCSQIREKYPAQSLPVLMLTAKNQIADLVMGFQFGANDYLTKPFAKDELLTRIQTHI
>YuriYyyy [organism=YP_720574_1_722_837_adenylate_guanylate_cyclase_Trichodesmium_erythraeum_IMS101_] 
LVVDDEPINIQVLNNYLKANNYQVTQALSGKEALAALENNHNFDLILLDIMMPNMTGYEVCSQIREKYPAQSLPVLMLTAKNQIADLVMGFQFGANDYLTKPFAKDELLTRIQTHI
>YuriYyy2 [organism=YP_722985_1_742_857_adenylate_guanylate_cyclase_Trichodesmium_erythraeum_IMS101_] 
LIVDDEPVNLTLLSNQLSLHNYQVIQANNGQKALDILAQDFLPDLILLDVMMPGMTGYEVTQKVRETWLLHQLPIIMLTAKNRVSDLVMGLEVGANDYLSKPFHKKELLARIKTHI
>ACVYyyyy [organism=ACV42481_1_748_863_putative_adenylate_guanylate_cyclase_Moorea_producens_(Lyngbya_majuscula)_19L_] 
LIVDDEPVNRQVISNYLSMENYAIATATNGLEALEMLSTGFQPDLILLDVMMPRMTGYEVCAKIRQKFLPSELPVIMLTANNQISDLVEGFTFGVNDYLTKPCSKHELLARIKSHL
>Yg0uyyyy [organism=YP_004446809_1_1201_1316_guanylate_cyclase_Haliscomenobacter_hydrossis_DSM_1100_] 
LIVDDEVVNQQVLKNFLNKAIYRITQVLSGEEALQVLDDDDTIDLVLLDVMMPRMSGYEVCQKIREKHLPSELPVLMITAKNQVSDLVTGLNTGANDYIAKPFSKDEFLARLNMHL
>Yg0uayyy [organism=YP_004447710_1_1194_1309_guanylate_cyclase_Haliscomenobacter_hydrossis_DSM_1100_] 
LVVDDEPINQQVLKSHLSALKYDITSALNGEDALKALSNGKHFDLVLLDVMMPRMSGYEVCEQIRKKFLPSELPVIMITAKNQVQDLVHGLNTGANDYITKPFTKDEFLARVKTHL
>Yw2oyyyy [organism=YP_006762911_1_723_838_two_component_system_sensor_histidine_kinase_hybrid_related_to_ArcB_Desulfobacula_toluolica_Tol2_] 
MVVDDDPVNLQVLINHLESGHFKAQPFAGGCQALDCLEKGPLPDLILLDIMMPEISGYDVCRKIREKYSASELPVILLTAKNRLQDLVEGFTVGSNDYLTKPFFKDELMARIKTQL
>Yd0eyyyy [organism=YP_007070807_1_734_849_adenylate_guanylate_cyclase_with_integral_membrane_sensor_Leptolyngbya_sp_PCC_7376_] 
LIVDDEPVNVQVLVNHLSLQDYAIAQASNGIEALQLIESGIKPDIVLLDIMMPRMTGYEVCKKLREKYSLDELPVVMLTAKNQVNDLVAGFNCGANDYLTKPISKTELLARIKTHL
>Yd0enyyy [organism=YP_007072482_1_719_834_adenylate_guanylate_cyclase_with_integral_membrane_sensor_Leptolyngbya_sp_PCC_7376_] 
LIVDDEPINRQVLINHLSPYDYAVTEASNGQEALDIINDGLLPDLILLDIMMPNMTGYEVCHILRQKFLAHELPIVMLTAKNQVESIVEGFTAGANDYLTKPIQKQELLARMKTHL
>Yi6gyyyy [organism=YP_007058396_1_737_852_signal_transduction_histidine_kinase_Rivularia_sp_PCC_7116_] 
LIVDDEPVNLQVLNNHLSLQKYRVTQASSGAEALEIIENGDKVDLMLLDIMMPKMSGYKVCAKLREKYAPHQLPVVMLTAKNQVTNIVTGFKFGANDYLTKPFHKDELLTRIKSHL
>Yi6gnyyy [organism=YP_007058398_1_738_853_signal_transduction_histidine_kinase_Rivularia_sp_PCC_7116_] 
LIVDDEPVNLQVLNNHLSLHKYRVTQALNGREALNIVDKEEKIDLILLDIMMPKMSGYEVCAALREKYPAHQLPVIMLTAKNQVTDIVTGFKFGANDYLTKPFHKDELLTRIKSHL
>Yi8nyyyy [organism=YP_007083863_1_598_713_serine_phosphatase_RsbU_regulator_of_sigma_subunit_Oscillatoria_acuminata_PCC_6304_] 
LIVDDEPINLQVLVNMLSLQNYTVIQAKNGLDALELLHKGFKPDLVLLDVMMPKMTGYEVTQKIRETWQASEMPVLLLTAKNQLSDLVAGFESGANDYLTKPVEKDELLARIKTHL
>Yi9pyyyy [organism=YP_007084184_1_636_751_periplasmic_ligand_binding_sensor_domain_containing_protein_Oscillatoria_acuminata_PCC_6304_] 
LIVDDEPVNLQVLVNHLSLQNYAITQASNGMEALDVIERGFKPDLILLDVMMPKMTGLEVCQKLRDVFPATEVPILMLTAKTQIDVLVEGFGSGANDYLTKPISKNELLARIKTHL
>YO3scyy2 [organism=YP_007088849_1_1852_1967_ATPase_Oscillatoria_acuminata_PCC_6304_] 
LIVDDEPINLQVLVNHLSLENYAIATASNGPEALAEMENGLRPDLILLDVMMPKMTGYEVCQRIREKFPANELPVVLLTARNQASDMMEAFGSGANDYLTKPISKNELLARIKMHI
>Yn2eyyyy [organism=YP_007120051_1_602_717_serine_phosphatase_RsbU_regulator_of_sigma_subunit_Microcoleus_sp_PCC_7113_] 
LIVDDEPVNRQVFANYLALHNYGINQASNGLEALALLERGLKPDLVLLDVMMPRLTGYEVTRKIRETWQANELPVLLLSAKNQVSDLVVGLEVGANDYLTKPISKDELLARIKTHL
>YPdmnYy2 [organism=YP_007120333_1_581_696_PAS_domain_containing_protein_Microcoleus_sp_PCC_7113_] 
LVVDDEAINLQVVANHLSLQNYGIVQASSGIEALEKIHNGLRPDLILLDIMMPKMSGYQVCQKIREQFPASEMPVVMLTAKNQVSNLVAGLDAGANDYLTKPILKNELLARIKTHI
>YlhstYyy [organism=YP_007122515_1_696_811_signal_transduction_histidine_kinase_Microcoleus_sp_PCC_7113_] 
LIVDDEPVNLQVLVNHLSLQNYAITQAANGMEALELIDRGFKPDLILLDIMMPKMTGYELCQKIRERFPANELPVVLLTAKNQVSDLVEGFSAGANDYLTKPVLKNELLARIKTHI
>Yd7eyyyy [organism=YP_007114488_1_723_838_adenylate_guanylate_cyclase_with_integral_membrane_sensor_Oscillatoria_nigro_viridis_PCC_7112_] 
LVVDDEPINIQVIINSLSIENYEITQASNGLEAVNLIGSGFKPDLILLDVMMPQMTGYEVCREVRKKYSPLEMPILMLTAKNQTTDLVEAFNLEANDYVTKPFIKKELLARINTQI
>Yd7enyyy [organism=YP_007114489_1_683_798_adenylate_guanylate_cyclase_with_integral_membrane_sensor_Oscillatoria_nigro_viridis_PCC_7112_] 
LIVDDEAVNIQVLANNLLLEKYALAKASSGREALALIDRGYKPDLILLDLMMPRMTGYEVCEKIREKFTAIEVPIVMLTAKNQVSDLVQGFNAGANDFLTKPFVKNELLARIKTHI
>Yg2naYy2 [organism=YP_007149058_1_734_849_signal_transduction_histidine_kinase_Cylindrospermum_stagnale_PCC_7417_] 
LIVDDEPVNRQVLVNHLSLYNYEITEAASGIEALAILEGGLKPDLILLDVMMPRMTGYDVTRQIRQTWQASELPIVLLTARNQVSDLVVGFEAGANDYLTKPISKDELLARIKVHC
>Yw5oyyyy [organism=YP_005069038_1_874_989_two_component_hybrid_sensor_and_regulator_Arthrospira_platensis_NIES_39_] 
LIVDDDPINLQVLANYLYLENYAVTQATNGMEALEILESGFIPDLILLDVMMPRMTGYEVTEKIREDWPPHQLPIMMLTAKNRISDLVVGLELGANDYLSKPLNKEELLARIKTHI
>W11Ptyyy [organism=WP_002694524_1_888_1004_two_component_hybrid_sensor_and_regulator_Microscilla_marina_] 
LVVDDEPVNLQVLENHLSIQNYNITQASDGLKALKIIKESKEPFDIILLDVMMPKMSGYEVCRTIRERFPLVELPVLMLTAKNQPKDIVEGFDAGANDYLTKPFSKVELLSRIKTHV
>W42PYyy2 [organism=WP_006101034_1_713_828_histidine_kinase_Coleofasciculus_chthonoplastes_] 
LIVDDEPTNLQVIVNHLSLQNYAITQASSALEALELIRLGFKPDLILLDIMMPQMTGYELCKKLREQFLPNELPIVLLTAKNQISDLVEGFAVGANDYLTKPVLKNELLARIKTHL
>W45PYyyy [organism=WP_006104393_1_581_696_PAS_fold_family_Coleofasciculus_chthonoplastes_] 
LVVDDEPINLQVVTNHLSVHNYAIVQATSGIEALAKIEQGFKPDLVILDIMMPKMSGYEVCQKIRQCFPATEMPIILLTAKEQVSDLVEGLSLGANDYLTKPISKHELIARIKTHL
>W62Payyy [organism=WP_006619087_1_722_837_adenylate_guanylate_cyclase_Arthrospira_platensis_] 
LIADDEPVNLQVISNYLSLENYTIVSALNGIEALALIEEGFKPDLVLLDLMMPQMTGYEVCEKLREHFEANQLPILMLTAKNQVSDLVHGLGVGANDYLTKPISKHELLARIKTHL
>W88Pgyyy [organism=WP_007353506_1_732_847_guanylate_cyclase_Oscillatoria_] 
LIVDDEPVNIQVLINNLSVLKYEVTQATNGFEALEIIENGFRPDLILLDVMMPRMSGYEVCQILREKFPAIELPIVMLTAKNQVTDLVEGFNSGANDYLSKPFSKNELLARIKTHI
>W88Pgyy0 [organism=WP_007356084_1_714_829_guanylate_cyclase_Oscillatoria_] 
LIVDDEPINRQVLINNLSLYNYAITEASNGQEALTAMENGFIPDLILLDLMMPQMTGYEVCQKIRARFPTYELPIVMLTAKNQVADIVEGFESGANDYLSKPIQKQEMLARIKTHI
>A08WPyyy [organism=WP_008187689_1_732_847_histidine_kinase_Moorea_producens_] 
LIVDDEPVNLQVLVNHLSLHNYKITQAVNGLDAFTKIRQGYRPDLILLDIMMPKMTGYEFCKKIRNKYLPNELPVVLLTAKNQISDLVAGFAAGANDYLTKPISKNELLARIKTHL
>A0HWPyyy [organism=WP_008310939_1_713_828_signal_transduction_histidine_kinase_Leptolyngbya_sp_PCC_6406_] 
LIVDDEPINRQVLINNLSLYNYAITEASNGQEALKIIDEGFLPDLILLDVMMPRMTGYEVCKKIRDRFPSYELPIVMLTAKNQVADIVEGFESGANDYLCKPIQKQEMLARIKTHL
>W54Pryy3 [organism=WP_008317381_1_788_903_response_regulator_with_CheY_like_receiver_domain_and_winged_helix_DNA_binding_domain_Leptolyngbya_sp_PCC_6406_] 
LVVDDEPVNRQVIVNHLSVHSYRVTQASNGPEALAMLSNGLLPDLILLDVMMPRMTGYEVCRQVREQHPAYALPIVMLTAKNQVADLVEGLSAGANDYLTKPVSKGELLARLNTHL
>A1DWPyyy [organism=WP_009782294_1_893_1008_adenylate_cyclase_Lyngbya_sp_PCC_8106_] 
LIVDDDPINLQVLVNYLCLQNYAVTQASSGIEAMEILEAGYIPDLILLDVMMPRMTGYEVTRRIRETWPPHQLPIMMLTAKNQVSDLVAGLEVGANDYLSKPLNKDELLARIKTHI
>A1IWPyyy [organism=WP_009785933_1_640_755_two_component_sensor_histidine_kinase_Lyngbya_sp_PCC_8106_] 
FIVDDEPINLQVLMNMLSLHDYTITQASDGEEALAILETGYKPDIILLDVMMPKMTGYEVTQKIRERFTTTELPILLLTAKTQVQDIVTGLGFGANDYLNKPIAKDELLARMKTQI
>A1FWPyy0 [organism=WP_009786545_1_719_834_guanylate_cyclase_Lyngbya_sp_PCC_8106_] 
LVVDDEPVNIQVIANNLSLQNYAITQATNGLEALTLIEKGFKPDLILLDVMMPRMTGYEVCQKLREKYLHSELPILMLTAKNQVTDLVDGLSSGANDYLSKPFSKQELLARIKTHL
>WhhtcYy5 [organism=WP_017304826_1_746_861_hypothetical_protein_Spirulina_subsalsa_] 
LIVDDEPVNLQVLKNNLSLQSYSITQATDGLEALRIIENGFVPDLMLLDVMMPRMTGYEVSQKIREKFSASELPIVMLTAKNQVTDLVEGFGAGANDYLTKPFSKNELLARIKTHI
>WhhtcYy6 [organism=WP_017305029_1_560_675_hypothetical_protein_Spirulina_subsalsa_] 
LVVDDDPINLQVIINHLSLESYQIIPVRSGKEALTLLAEGLQPDLMLLDVMMPKMSGYEVCRRIRETIPMNELPIVMLTANTQVSELVACLNVGANDYLTKPLSKNELLARLKTHL
>WhrtnYy6 [organism=WP_017660438_1_740_855_hypothetical_protein_Geitlerinema_sp_PCC_7105_] 
LIVDDEPINLQVLINHLSPEHYQITQASNGLEALKSIENGLKPDLILLDVMMPKMTGYEVTAKLREKYSAHELPILMLTAKTQAEDIVQGLNLGANDYLTKPINKKELLARLQTHL
>WhOscYy8 [organism=WP_017718872_1_505_620_hypothetical_protein_Oscillatoria_sp_PCC_10802_] 
LIVDDEPVNLQVLVNYLSLHKYTTARASSGREALKIIQQGFQPDLVLLDVMMPRMTGYEACRKIRQMFSASELPVVLLTAKNQVSDLVEGFRAGANDYLTKPISKDELLARIKTHI
>WfESFYy2 [organism=WP_018397756_1_654_769_hypothetical_protein_filamentous_cyanobacterium_ESFC_1_] 
LIVDDEPINLQILLNNLSLENYCVIQAQNGLEALRLLDQGLQPDLILLDVMMPHLTGYEVAQKIRELFLPSQLPIVMLTAKNRDTDVLEGFACGANDYLLKPFSKKELLARIKTHL
>Wh7ypyy2 [organism=WP_020286031_1_710_825_hypothetical_protein_Osedax_symbiont_Rs2_] 
LVVDDEPINLRVIGNHLSLYRYRIKEATSGAQALELIEDGLKADLILLDVMMPQMNGFKVCQILRQTYSANQLPIILVTAKNQATDLIAGFASGANDYLTKPYSKHELLMRINLHI
>Yu9lyyyy [organism=YP_526141_1_1147_1262_response_regulator_receiver_domain_containing_protein_Saccharophagus_degradans_2_40_] 
LIVDDEPVNRKVLANYLSLKYYTVHEVRSGMEAITYVRNGPKVDLILLDIMMPKMSGYEACKQLRQQYSANELPIILLTARSQVSDLVTGFNSGANDFITKPIAKEELLARVHTHL
>Yy0pyyyy [organism=156975687_YP_001446594_1_725_839_hypothetical_protein_VIBHAR_03422_Vibrio_campbellii_ATCC_BAA_1116_] 
YVADDEPVNLRVLESFLRLEGYRVRTISDGPETLALIEQEKPELLLLDIMMPGMSGYQVCSELRETYDHAELPIIMLTALSQTEDRVRGFEAGANDYLTKPFNKQELAARIQAHL
>Yv9iyyyy [organism=209695992_YP_002263922_1_723_837_chitin_degradation_sensor_protein_Aliivibrio_salmonicida_LFI1238_] 
LVADDEPVNLQVLSSFLKLEGYRVKTANDGPETLKQLEEETPELVLLDVMMPGMSGYEVCQEVRKQYSHSQLPIIMLTALNQTQDRVRGFESGANDYLSKPFNKQELAARIKAHL
>Yb8ryyyy [organism=YP_003243024_1_666_780_integral_membrane_sensor_hybrid_histidine_kinase_Paenibacillus_sp_Y412MC10_] 
LIVDDDPINVQVLLQFLAGKYSLRSTCSGQEALEWIQNGYKPDIALLDVMMPYVSGLQLGEEIRRHYNSGELPVIFLSAKSQMTDLVAGFEHGGNDYLAKPVDKQELLARLELHL
>Y10Pyyyy [organism=YP_004120895_1_716_827_response_regulator_receiver_Desulfovibrio_aespoeensis_Aspo_2_] 
LVVDDEPVNLQVVAAILNIEGISFRTAANGAMALRMLEDGDQPDMVLLDVMMPDMSGYAVCRELRKTYQASVLPIVLLTVKNRVEDIVEGFSAGANDYLTKPFAREELGARV
>Yk0iyyyy [organism=YP_004640948_1_692_803_integral_membrane_sensor_hybrid_histidine_kinase_Paenibacillus_mucilaginosus_KNP414_] 
LIADDEPVNLLVLQQHLASQPYRLVQARSGTEALELALRSKPDLMLLDVMMPGLSGVEVCRQLRERFNPSELPVLLLTAKSEPRDLAEGFEAGANDYLTKPIHRSELLARVR
>AEWYyyyy [organism=363585954_AEW28962_1_724_838_sensory_box_sensor_histidine_kinase_response_regulator_Photobacterium_damselae_subsp_piscicida_] 
LVVDDEPVNLQILNNFLRLEGYRVLTAESGKQALELVQSHKPALILLDIMMPEMSGYEVCSQLRQQYTPLELPIMMLSALGQVKDRVKGFECGANDYLTKPFNKEELTARIKAHL
>YkJYyyyy [organism=375266574_YP_005024017_1_725_839_sensory_box_sensor_histidine_kinase_response_regulator_Vibrio_sp_EJY3_] 
YVADDEPVNLRVLESFLRLEGYRVRTVSDGPETLALVEQEKPELLLLDIMMPGMSGYQVCNELRQTFDHAELPIIMLTALSQTEDRVRGFEAGANDYLSKPFNKQELAARIRAHL
>Yk8iyyyy [organism=YP_006440036_1_542_657_integral_membrane_sensor_hybrid_histidine_kinase_Turneriella_parva_DSM_21527_] 
LLVDDEPVNLQVLVNQLSLVGYKVTVAESGKEAINYMEHEPVPDAILLDVMMPGMSGYDVSRILRNKYTSYEVPILMLTAKNRSEDVIRGFEAGANDYISKPIESEVLLARVKTAI
>A3VWPyyy [organism=446410415_WP_000488270_1_725_839_histidine_kinase_Vibrio_mimicus_] 
LVADDEPVNLRVLDSFLRLEGYRVHTAQDGHEVLEAIQREKPELLLLDIMMPGMSGYQVCEKLRQTYDHAELPIIMLTALNQSDDRVRGFEAGANDYLSKPFNKQELAARIVAHL
>A3WWPyyy [organism=446410426_WP_000488281_1_725_839_histidine_kinase_Vibrio_cholerae_] 
LIADDEPVNLRVLDSFLRLEGYRVHTAQDGHQVLEAIKREKPELVLLDIMMPGMSGYQVCEKLRQTYDHAELPIIMLTALNQSDDRVRGFEAGANDYLSKPFNKQELAARIVAHL
>A3YWPyyy [organism=487833820_WP_001907286_1_215_329_histidine_kinase_Vibrio_albensis_] 
LVADDEPVNLRVLDSFLRLEGYRVHTAQDGHQVLEAMKREKPELVLLDIMMPGMSGYQVCEKLRQTYDHAELPIIMLTALNQSDDRVRGFEAGANDYLSKPFNKQELAARIVAHL
>A4LWPyyy [organism=490536773_WP_004401931_1_725_839_histidine_kinase_Vibrio_nigripulchritudo_] 
VVADDEPVNLQILDSFLRMEGYRVKAAKDGTETLELVQQEKPELLLLDVMMPGLSGYQVCEQVRLSYDLSELPVIMLTALSQTNDRIKGFDSGANDYLTKPFNKLELASRIKAHL
>A4TWPyyy [organism=491528920_WP_005386545_1_725_839_histidine_kinase_Vibrio_alginolyticus_] 
YVADDEPVNLRVLESFLRLEGYRVRTVSDGPETLALVEQEKPELLLLDIMMPGMSGYQVCSELRETHDHAELPIIMLTALSQTEDRVRGFEAGANDYLSKPFNKQELAARIQAHL
>A4UWPyyy [organism=491616764_WP_005474319_1_708_822_histidine_kinase_Vibrio_sp_16_] 
LVVDDEPVNLRVLDSFLRLEGYRVQTAKDGLEAFEKLEAEKPELVLLDIMMPGMSGYQVCEKLRQDYDHAQLPVIMLTALNQADDRLRGFEAGANDYLSKPFNKQELAARIRAHL
>A4XWPyyy [organism=491776688_WP_005593238_1_724_838_histidine_kinase_Vibrio_] 
LVVDDEPVNLRVLDSFLRIAGYRVRTAKDGFEALQQIEQERPELVLLDVMMPGLSGYQVCETIRENYSQSELPVIMLTALNQPDDRIRGFNSGANDYLSKPFNKQELAARILVHL
>A53WPyyy [organism=WP_006001166_1_720_834_multi_sensor_hybrid_histidine_kinase_Desulfuromonas_acetoxidans_] 
LVVDDEPVNLQVLVNQLHVARYRVRIANSGQQALDLVEEETPDLILLDIMMPHMTGYEVCQRLRRTYNAAQLPVIMLTARSRVSDVVQGFQAGANDYVAKPFSRDILLARVRTQL
>A58WPyyy [organism=WP_006210711_1_664_778_histidine_kinase_Paenibacillus_vortex_] 
LIVDDDPINVQVLLQFLGGKYSHRSTCSGQEALEWIENGYKPDIALLDVMMPYVSGLQLGEEIRKHYNSGELPILFLSAKSQMTDLVAGFEHGGNDYLAKPVAKQELLARLELHL
>A59WPyyy [organism=493272788_WP_006230602_1_712_826_histidine_kinase_Photobacterium_profundum_] 
LVVDDEPVNLQVLNNFLRLEGYRVLTADSGPQALKIIEQQQPALILLDIMMPEMSGYEVCHILREEHSLIELPIIMLSALGQVQDRIKGFESGANDYLTKPFNKEELIARISAHL
>A5TWPyyy [organism=WP_007129051_1_724_836_histidine_kinase_Paenibacillus_lactis_] 
LAVDDDPVNLKVLLGILSSEPYHITTAVSGLEVLELLGMRTWDLLIADVMMPQMSGYELTQRVREHYSVAELPILLLTARSQPEDIYTGFASGANDYMTKPVDATELKYRIRA
>A61WPyyy [organism=494735221_WP_007470661_1_723_837_Chitin_catabolic_cascade_sensor_histidine_kinase_ChiS_Photobacterium_sp_AK15_] 
LIVDDEPVNLQVLTNYLRLEGYRVITAENGPQALELLESEQPALLLLDIMMPGMNGYEVCQQLRKEHTPLSLPIIMLSALGQVQDRVKGFEYGANDYLTKPFNKEELTARIRAHI
>A6YWPyyy [organism=WP_009592651_1_666_780_histidine_kinase_Paenibacillus_sp_HGF5_] 
LIVDDDPINVQVLLQFLAGKYSLRSTCSGQEALEWIQNGYKPDIALLDVMMPYVSGLQLGEEIRRHYNSGELPVIFLSAKSQMTDLIAGFEHGGNDYLAKPVDKQELLARLELHL
>A7HWPyyy [organism=WP_010651340_1_685_798_ATPase_domain_containing_protein_Oceanobacillus massiliensis str. N'diop] 
LIADDEIVNVQVLRNHLSTVGYWLEVAYDGESALEILTEDPSYDLVILDVMLPKQSGFEIAKRLRKRYSLTELPILMLTARSQTEDIVTAFESGANDYLTKPCSKEELLSRVKT
>A7WWPyyy [organism=WP_017463536_1_1146_1260_hypothetical_protein_Dyella_ginsengisoli_] 
LVVDDEPINRQVLRNHLLLEDYHVVEASGGEEALAAFADTTPDLVLLDVMMPRMSGFEVCRQLRQAHRPADLPVIYLSARTQLADRLSGFESGASDYLTKPVAKAELVARVRTHL
>A31WYyy3 [organism=WP_019029155_1_1103_1218_hypothetical_protein_Colwellia_piezophila_BAA-637] 
LLVDDEPINRQVLHNHLSMQDYQLVEVSGGEQALQAISEQGPFDLVLLDIMMPKVSGYEVCKILRLSHGINDLPVIFLTAKNQVNDLVHSFAVGANDYLSKPVSKLELLARVETQL
>Y30Pyyyy [organism=54307731_YP_128751_1_726_840_sensory_box_sensor_histidine_kinase_response_regulator_Photobacterium_profundum_SS9_] 
LVVDDEPVNLQVLNNFLRLEGYRVLTADSGPQALKIIEQQQPALILLDIMMPEMSGYEVCHILREEYSLIELPIIMLSALGQVQDRIKGFESGANDYLTKPFNKEELIARISAHL
>YuriYyy4 [organism=YP_722386_1_720_834_adenylate_guanylate_cyclase_Trichodesmium_erythraeum_IMS101_] 
IVDDEPVNLQVIRNNLALQNYAITEANNGIEALEMIEKGLMPDLILLDVMMPHMTGYEVAKKLREKYLHIELPIIMLTAKPLVSDLVEGFVSGANDYLIKPFSKQELLARIKIHI
>Y70Ptyyy [organism=YP_007087963_1_701_815_transmembrane_sensor_domain_containing_protein_Oscillatoria_acuminata_PCC_6304_] 
IVDDEPINLQVLANTLSLQNYAITRAANGLKALEIIENGFKPDLILLDVMMPRMTGYEVCEKIRQKFAAIDLPIVMLTAKNQVSDLVEGFSAGANDYLMKPFNKNELLTRIKTHI
>YPdmnY10 [organism=YP_007119567_1_884_998_PAS_domain_containing_protein_Microcoleus_sp_PCC_7113_] 
IVDDEPVNLQVLINHLSLQNYAITQASNGIDALAMIEQGFKPDIVLLDVMMPRMTGYEVCQKLREKFPAYELPVVMLTAKNQVTDLVEGFSVGANDYLSKPISKNELLARIKTHL
>A99WPYyy [organism=WP_002682771_1_687_802_signal_transduction_histidine_kinase_Beggiatoa_alba_] 
LIVDDDPINLQVLENQLKLENYGVTRAANGMAALDAINSGTYFNLILLDIMMPRMSGFEVCRIIREKWGANELPIIMLTAKNQVSDLVDGLQAGANDYLSKPFSKNELLTRIKIHI
>A9CWPyyy [organism=WP_002684462_1_706_821_PAS_domain_S_box_diguanylate_cyclase_GGDEF_domain_containing_protein_Beggiatoa_alba_] 
LLVDDELINLHVLSNYLTPHGYELIHATSGHEVLQILEDGVKPDLILLDIMMPKMTGYEVCKKVRARYNANELPIIIISAKNQVNDLVSGLNAGANDYLVKPVWKDELLARMRIHL
>W45PYyy2 [organism=WP_006098419_1_981_1095_PAS_fold_family_Coleofasciculus_chthonoplastes_] 
IVDDDTVNRQILVNYLSLENYQLAQAANGREALDIINNGFQPDLILLDAIMPRMTGYDVCKKLREFYPPTELPVLMLTANEQVNDLVAGFSVGVNDYLTKPIAKYKLLVRIKTHL
>AA8WPyyy [organism=WP_006621627_1_876_991_adenylate_cyclase_Arthrospira_platensis_] 
MIVDDDPINLQVLANYLYLENYAVTQATNGMEALKILESGFIPDLILLDVMMPRMTGYEVTEKIREDWPPHQLPIMMLTAKNRISDLVVGLELGANDYLSKPLNKEELLARIKTHI
>AARWPyyy [organism=WP_008473219_1_27_142_two_component_system_response_regulator_Beggiatoa_sp_SS_] 
LAVDDEPVNLQVVTNLLSLENYTVKTVMGGAETFELLEQGEKPDLILLDIMMPKMTGYEVCQKLREQYSATELPIMLLTAKNQVSDLVEGLNVGANDYITKPVSKNELLARIKTHL
>AAVWYyyy [organism=WP_008476837_1_253_368_adenylate_guanylate_cyclase_Beggiatoa_sp_PS_] 
LIVDDDPINLQILENQLRVENYAITRATTGHDALKALESGIPFAIILLDIMMPKMSGFEVCQIIRQTYPANQLPIIMLTAKNQVSDLVQGMQAGANDYLTKPFSKGELITRIKTHI
>AAXWPYyy [organism=WP_008477205_1_564_679_Response_regulator_receiver_protein_Beggiatoa_sp_PS_] 
LIVDDEAVNLHVLANHLSLNHYATIQAASGREALSILEEGLIPDLILLDVMMPHMTGYEVTQKIREHWEANELPIVLLTAKNQVSDLVMGLEVGANDYLIKPISKNELLARIKTHL
>AAYWPyyy [organism=WP_008477452_1_727_842_sensory_box_sensor_histidine_kinase_response_regulator_Beggiatoa_sp_PS_] 
FVVDDEPVNIQVLINHLTLQNYAISIASNGLEALAQVEKGYKPDIILLDVMMPKMTGYEVCRKLREVFPVNELPIVMLTAKNQVSDLVEGLESGANDYLTKPISKHELIARLKMHL
>AAVWYyy2 [organism=WP_008478346_1_1_104_adenylate_guanylate_cyclase_Beggiatoa_sp_PS_] 
MINHLSRFNYTIIQASSGIEAWQLIENGLKPDVILLDVMMPQMTGYEVTQKIRERFSANELPILMLTAKNQVSDLVTGLEVGANDYLTKPISKYELLARVKSHL
>AB1WPyyy [organism=WP_008480732_1_1_117_adenylate_cyclase_Beggiatoa_sp_PS_] 
MIVDDEPVNRQVLVNHLSLQNYKTIQATDGQEALNLVLEGEIKPDLILLDIMMPYKTGYDVTQKIRKKWPADELPIILLTAKNQVSDLVVGLEMGANDYLTKPVSKDELLARIKTHL
>WfESFYy6 [organism=WP_018398141_1_688_802_hypothetical_protein_filamentous_cyanobacterium_ESFC_1_] 
IVDDDPVNRQVLLNYLALENYIVTQAEDGLEALNLLEQGYRPDLILLDIMMPQMTGYEACQRIRSQYSSGELPIVLLTAKIQVSDLVEGFDSGANDYLTKPISKKELLARLKTHL
>BAgZZZZZ [organism=686203607_BAP54740_1_WP_045478691_772_887_response_regulator_receiver_protein_Thioploca_ingrica\] 
MIVDDEPINLQVLTNHLTLYHYATIQANSGLEALKQLEDGIIPDLILLDVMMPHLTGYEVTQRIRRKWEANELPIVLLTAKNQVADVITGFEVGANDYLIKPISKPELLARIKTHL
>BPsZZZZZ [organism=686206846_BAP57979_1_1124_1239_WP_045480560_response_regulator_receiver_domain_containing_protein_Thioploca_ingrica] 
LIVDDDPVNRQVLINHLSLHNYAVSQATSGQEALTLIVNGPKPDLILLDVMMPHLSGYEVTQKIREQWQANELPVLLLTAKNQIVDLVTGLEAGANDYLTKPVAKEELLARIKTHL
>KHpZZZZ9 [organism=723292343_KHD11477_1_126_241_hypothetical_protein_OT06_10600_Candidatus_Thiomargarita_nelsonii] 
LIVDDDPLTLELFMMYLSLAEYTISTATSAPEALAKLKEGLKPDLVLLDVVMPVMNGYELTLKIRETWSANELPVLLISAKTETSDVVSGLEIGANDYICKPINRKELLARIKTHL
>AKGZZZZZ [organism=780107804_WP_045475695_1_712_827_guanylate_cyclase_Thioploca_ingrica] 
LIVDDEPINLQVLINHLSLHNYSITQAMNGLEALAIVEKGYQPDLVLLDVMMPKMTGYEVCQKLREKFPINELPILMLTAKNQVSDLVEGLDAGANDYLSKPVSKSELMARIKMHL
>AKKZZZZZ [organism=780115170_WP_045478459_1_352_467_hypothetical_protein_partial_Thioploca_ingrica] 
LIVDDDPINLQVLENQLRLENYAVTRAHNGQEALTAIDSGTQFVIILLDIMMPKMSGFEVCRIIRERYSITQLPIIMLTAKNQVSDLVEGMQAGANDYLTKPFSKGELITRIKTHI
